# Supplementary material for: Visualizing modules of coordinated structural brain atrophy during the course of conversion to Alzheimer's disease by applying methodology from gene co-expression analysis
Source: Neuroimage Clin. 2019 Jul 25;24:101957. doi: 10.1016/j.nicl.2019.101957 (PMC6700430; doi:10.1016/j.nicl.2019.101957)
Supplement: Supplementary file 3 — Supplementary material 3. Summary of FreeSurfer data of each region/structure at baseline and 36 months. [file mmc3.csv]

region	baseline.median	baseline.IQR	36M.median	36M.IQR	feature(unit)
bankssts.x	2.314	0.22	2.2695	0.2225	cortical thickness (mm)
caudalanteriorcingulate.x	2.656	0.373	2.6285	0.40275	cortical thickness (mm)
caudalmiddlefrontal.x	2.337	0.268	2.2855	0.21875	cortical thickness (mm)
cuneus.x	1.68	0.143	1.665	0.15725	cortical thickness (mm)
entorhinal.x	3.668	0.426	3.666	0.4015	cortical thickness (mm)
fusiform.x	2.628	0.199	2.5835	0.2325	cortical thickness (mm)
inferiorparietal.x	2.244	0.217	2.2015	0.264	cortical thickness (mm)
inferiortemporal.x	2.805	0.212	2.73	0.189	cortical thickness (mm)
isthmuscingulate.x	2.309	0.262	2.228	0.2255	cortical thickness (mm)
lateraloccipital.x	2.048	0.189	2.004	0.22	cortical thickness (mm)
lateralorbitofrontal.x	2.526	0.161	2.493	0.201	cortical thickness (mm)
lingual.x	1.808	0.159	1.8115	0.15825	cortical thickness (mm)
medialorbitofrontal.x	2.427	0.193	2.4105	0.2225	cortical thickness (mm)
middletemporal.x	2.755	0.204	2.6965	0.21225	cortical thickness (mm)
parahippocampal.x	2.453	0.39	2.4335	0.425	cortical thickness (mm)
paracentral.x	2.092	0.221	2.0895	0.26175	cortical thickness (mm)
parsopercularis.x	2.352	0.224	2.356	0.18025	cortical thickness (mm)
parsorbitalis.x	2.581	0.285	2.5465	0.23675	cortical thickness (mm)
parstriangularis.x	2.25	0.228	2.2155	0.22425	cortical thickness (mm)
pericalcarine.x	1.391	0.114	1.4195	0.12475	cortical thickness (mm)
postcentral.x	1.734	0.181	1.7025	0.19475	cortical thickness (mm)
posteriorcingulate.x	2.451	0.249	2.398	0.2625	cortical thickness (mm)
precentral.x	2.165	0.293	2.1265	0.2535	cortical thickness (mm)
precuneus.x	2.116	0.205	2.0825	0.19425	cortical thickness (mm)
rostralanteriorcingulate.x	2.73	0.375	2.7665	0.30275	cortical thickness (mm)
rostralmiddlefrontal.x	2.184	0.21	2.132	0.1625	cortical thickness (mm)
superiorfrontal.x	2.606	0.228	2.54	0.229	cortical thickness (mm)
superiorparietal.x	1.91	0.193	1.8705	0.19325	cortical thickness (mm)
superiortemporal.x	2.579	0.212	2.5235	0.2025	cortical thickness (mm)
supramarginal.x	2.251	0.252	2.243	0.20125	cortical thickness (mm)
frontalpole.x	2.668	0.399	2.578	0.3805	cortical thickness (mm)
temporalpole.x	3.786	0.336	3.6525	0.4575	cortical thickness (mm)
transversetemporal.x	2.057	0.318	2.104	0.33275	cortical thickness (mm)
insula.x	2.89	0.189	2.9165	0.18475	cortical thickness (mm)
bankssts.y	2.272	0.275	2.2345	0.25125	cortical thickness (mm)
caudalanteriorcingulate.y	2.637	0.482	2.621	0.43175	cortical thickness (mm)
caudalmiddlefrontal.y	2.331	0.215	2.292	0.239	cortical thickness (mm)
cuneus.y	1.654	0.149	1.6595	0.1505	cortical thickness (mm)
entorhinal.y	3.567	0.372	3.4465	0.36575	cortical thickness (mm)
fusiform.y	2.615	0.198	2.5605	0.227	cortical thickness (mm)
inferiorparietal.y	2.243	0.215	2.1825	0.201	cortical thickness (mm)
inferiortemporal.y	2.79	0.208	2.698	0.22875	cortical thickness (mm)
isthmuscingulate.y	2.393	0.287	2.274	0.2885	cortical thickness (mm)
lateraloccipital.y	1.974	0.185	1.9335	0.16075	cortical thickness (mm)
lateralorbitofrontal.y	2.562	0.22	2.524	0.156	cortical thickness (mm)
lingual.y	1.796	0.135	1.7675	0.13875	cortical thickness (mm)
medialorbitofrontal.y	2.491	0.182	2.442	0.18025	cortical thickness (mm)
middletemporal.y	2.725	0.195	2.6775	0.23575	cortical thickness (mm)
parahippocampal.y	2.511	0.575	2.4235	0.60375	cortical thickness (mm)
paracentral.y	2.129	0.25	2.084	0.23325	cortical thickness (mm)
parsopercularis.y	2.339	0.208	2.31	0.21525	cortical thickness (mm)
parsorbitalis.y	2.565	0.294	2.555	0.35025	cortical thickness (mm)
parstriangularis.y	2.242	0.227	2.2055	0.2415	cortical thickness (mm)
pericalcarine.y	1.371	0.123	1.4075	0.144	cortical thickness (mm)
postcentral.y	1.756	0.191	1.7455	0.14975	cortical thickness (mm)
posteriorcingulate.y	2.538	0.228	2.461	0.22125	cortical thickness (mm)
precentral.y	2.181	0.298	2.173	0.2935	cortical thickness (mm)
precuneus.y	2.118	0.187	2.074	0.19425	cortical thickness (mm)
rostralanteriorcingulate.y	2.741	0.337	2.751	0.3325	cortical thickness (mm)
rostralmiddlefrontal.y	2.153	0.213	2.109	0.1995	cortical thickness (mm)
superiorfrontal.y	2.642	0.278	2.5375	0.26475	cortical thickness (mm)
superiorparietal.y	1.939	0.186	1.8985	0.174	cortical thickness (mm)
superiortemporal.y	2.55	0.217	2.5195	0.243	cortical thickness (mm)
supramarginal.y	2.266	0.232	2.2625	0.22975	cortical thickness (mm)
frontalpole.y	2.706	0.456	2.644	0.375	cortical thickness (mm)
temporalpole.y	3.681	0.354	3.611	0.43025	cortical thickness (mm)
transversetemporal.y	2.04	0.327	2.0565	0.3685	cortical thickness (mm)
insula.y	2.897	0.269	2.9425	0.22425	cortical thickness (mm)
wm.lh.bankssts	0.19745	0.0517	0.1923	0.0449	structural volume (% to ICV)
wm.lh.caudalanteriorcingulate	0.1821	0.0337	0.1845	0.038	structural volume (% to ICV)
wm.lh.caudalmiddlefrontal	0.4397	0.0798	0.4317	0.0828	structural volume (% to ICV)
wm.lh.cuneus	0.17975	0.032825	0.1737	0.0299	structural volume (% to ICV)
wm.lh.entorhinal	0.0669	0.01715	0.0655	0.0181	structural volume (% to ICV)
wm.lh.fusiform	0.45335	0.07045	0.4416	0.0646	structural volume (% to ICV)
wm.lh.inferiorparietal	0.7152	0.103725	0.7019	0.1105	structural volume (% to ICV)
wm.lh.inferiortemporal	0.44605	0.066725	0.4291	0.0552	structural volume (% to ICV)
wm.lh.isthmuscingulate	0.2464	0.0385	0.2443	0.0365	structural volume (% to ICV)
wm.lh.lateraloccipital	0.66035	0.097875	0.6362	0.0971	structural volume (% to ICV)
wm.lh.lateralorbitofrontal	0.4354	0.048225	0.4172	0.0519	structural volume (% to ICV)
wm.lh.lingual	0.38885	0.074825	0.3755	0.0704	structural volume (% to ICV)
wm.lh.medialorbitofrontal	0.2651	0.0521	0.2547	0.0422	structural volume (% to ICV)
wm.lh.middletemporal	0.3806	0.056025	0.3712	0.05	structural volume (% to ICV)
wm.lh.parahippocampal	0.107	0.017025	0.1045	0.0188	structural volume (% to ICV)
wm.lh.paracentral	0.25585	0.049475	0.2463	0.0438	structural volume (% to ICV)
wm.lh.parsopercularis	0.2442	0.048475	0.2308	0.0422	structural volume (% to ICV)
wm.lh.parsorbitalis	0.063	0.015275	0.0621	0.0131	structural volume (% to ICV)
wm.lh.parstriangularis	0.20005	0.028325	0.1996	0.0299	structural volume (% to ICV)
wm.lh.pericalcarine	0.2313	0.0565	0.214	0.058	structural volume (% to ICV)
wm.lh.postcentral	0.56245	0.088225	0.55	0.0812	structural volume (% to ICV)
wm.lh.posteriorcingulate	0.28845	0.03825	0.2861	0.0378	structural volume (% to ICV)
wm.lh.precentral	0.98135	0.137475	0.9501	0.1424	structural volume (% to ICV)
wm.lh.precuneus	0.63275	0.083325	0.6177	0.0798	structural volume (% to ICV)
wm.lh.rostralanteriorcingulate	0.16995	0.0303	0.1706	0.0296	structural volume (% to ICV)
wm.lh.rostralmiddlefrontal	0.87195	0.127025	0.8529	0.0951	structural volume (% to ICV)
wm.lh.superiorfrontal	1.1803	0.144725	1.1447	0.1433	structural volume (% to ICV)
wm.lh.superiorparietal	0.87825	0.136875	0.8621	0.0999	structural volume (% to ICV)
wm.lh.superiortemporal	0.5142	0.073825	0.5088	0.0643	structural volume (% to ICV)
wm.lh.supramarginal	0.5938	0.10115	0.5694	0.0864	structural volume (% to ICV)
wm.lh.frontalpole	0.0173	0.006	0.0172	0.005	structural volume (% to ICV)
wm.lh.temporalpole	0.0496	0.0087	0.0492	0.0081	structural volume (% to ICV)
wm.lh.transversetemporal	0.06255	0.015175	0.0614	0.0136	structural volume (% to ICV)
wm.lh.insula	0.59705	0.072275	0.5913	0.0669	structural volume (% to ICV)
wm.rh.bankssts	0.17675	0.039675	0.1757	0.0364	structural volume (% to ICV)
wm.rh.caudalanteriorcingulate	0.1857	0.03155	0.1824	0.038	structural volume (% to ICV)
wm.rh.caudalmiddlefrontal	0.38225	0.0799	0.3685	0.0751	structural volume (% to ICV)
wm.rh.cuneus	0.1844	0.041275	0.1771	0.0384	structural volume (% to ICV)
wm.rh.entorhinal	0.0488	0.01305	0.049	0.0144	structural volume (% to ICV)
wm.rh.fusiform	0.44115	0.068075	0.4257	0.0629	structural volume (% to ICV)
wm.rh.inferiorparietal	0.8186	0.09755	0.8	0.1061	structural volume (% to ICV)
wm.rh.inferiortemporal	0.4158	0.049075	0.4064	0.0593	structural volume (% to ICV)
wm.rh.isthmuscingulate	0.22015	0.0403	0.2262	0.0377	structural volume (% to ICV)
wm.rh.lateraloccipital	0.65815	0.107725	0.6405	0.0955	structural volume (% to ICV)
wm.rh.lateralorbitofrontal	0.431	0.057575	0.4272	0.0486	structural volume (% to ICV)
wm.rh.lingual	0.4096	0.078525	0.3872	0.0817	structural volume (% to ICV)
wm.rh.medialorbitofrontal	0.2368	0.0338	0.2307	0.0376	structural volume (% to ICV)
wm.rh.middletemporal	0.4235	0.055225	0.4087	0.058	structural volume (% to ICV)
wm.rh.parahippocampal	0.1089	0.0173	0.1071	0.0193	structural volume (% to ICV)
wm.rh.paracentral	0.31965	0.05665	0.3101	0.0561	structural volume (% to ICV)
wm.rh.parsopercularis	0.2213	0.0493	0.2158	0.0414	structural volume (% to ICV)
wm.rh.parsorbitalis	0.079	0.01825	0.0775	0.0169	structural volume (% to ICV)
wm.rh.parstriangularis	0.23275	0.048875	0.2252	0.0437	structural volume (% to ICV)
wm.rh.pericalcarine	0.2405	0.059	0.2289	0.0504	structural volume (% to ICV)
wm.rh.postcentral	0.56395	0.091025	0.5479	0.0902	structural volume (% to ICV)
wm.rh.posteriorcingulate	0.27865	0.045875	0.2783	0.0413	structural volume (% to ICV)
wm.rh.precentral	1.0074	0.13105	0.9665	0.134	structural volume (% to ICV)
wm.rh.precuneus	0.6786	0.096575	0.6495	0.0887	structural volume (% to ICV)
wm.rh.rostralanteriorcingulate	0.13855	0.0212	0.1365	0.0234	structural volume (% to ICV)
wm.rh.rostralmiddlefrontal	0.89165	0.1211	0.8543	0.0947	structural volume (% to ICV)
wm.rh.superiorfrontal	1.16225	0.15205	1.126	0.1536	structural volume (% to ICV)
wm.rh.superiorparietal	0.83705	0.11955	0.8043	0.1239	structural volume (% to ICV)
wm.rh.superiortemporal	0.46635	0.057575	0.4566	0.0504	structural volume (% to ICV)
wm.rh.supramarginal	0.5998	0.101175	0.5905	0.1111	structural volume (% to ICV)
wm.rh.frontalpole	0.02405	0.006975	0.0234	0.0062	structural volume (% to ICV)
wm.rh.temporalpole	0.04705	0.01095	0.0463	0.0095	structural volume (% to ICV)
wm.rh.transversetemporal	0.0444	0.0111	0.0434	0.008	structural volume (% to ICV)
wm.rh.insula	0.6177	0.075375	0.6164	0.0682	structural volume (% to ICV)
Left.UnsegmentedWhiteMatter	1.9203	0.372225	1.8322	0.3996	structural volume (% to ICV)
Right.UnsegmentedWhiteMatter	1.9265	0.367675	1.8121	0.3767	structural volume (% to ICV)
Left.Lateral.Ventricle	0.83835	0.51375	0.953	0.5259	structural volume (% to ICV)
Left.Thalamus.Proper	0.4207	0.060725	0.3875	0.0522	structural volume (% to ICV)
Left.Caudate	0.21475	0.042225	0.2041	0.0441	structural volume (% to ICV)
Left.Putamen	0.3262	0.054575	0.2878	0.0555	structural volume (% to ICV)
Left.Pallidum	0.1059	0.01495	0.1063	0.0176	structural volume (% to ICV)
3rd.Ventricle	0.1135	0.0484	0.1189	0.0484	structural volume (% to ICV)
Left.Hippocampus	0.24825	0.0467	0.2435	0.0525	structural volume (% to ICV)
Left.Amygdala	0.08165	0.013675	0.0824	0.0148	structural volume (% to ICV)
Left.Accumbens.area	0.0315	0.0081	0.0265	0.0071	structural volume (% to ICV)
Left.VentralDC	0.2338	0.029025	0.232	0.0257	structural volume (% to ICV)
Right.Lateral.Ventricle	0.7411	0.43805	0.8387	0.4873	structural volume (% to ICV)
Right.Thalamus.Proper	0.4193	0.049375	0.3963	0.0494	structural volume (% to ICV)
Right.Caudate	0.22125	0.035775	0.208	0.0378	structural volume (% to ICV)
Right.Putamen	0.31775	0.0509	0.2858	0.0528	structural volume (% to ICV)
Right.Pallidum	0.09395	0.015825	0.0943	0.0153	structural volume (% to ICV)
Right.Hippocampus	0.2514	0.04705	0.2447	0.0516	structural volume (% to ICV)
Right.Amygdala	0.0876	0.01555	0.0863	0.0169	structural volume (% to ICV)
Right.Accumbens.area	0.02815	0.00805	0.0277	0.0087	structural volume (% to ICV)
Right.VentralDC	0.2292	0.029775	0.2244	0.0225	structural volume (% to ICV)
WM.hypointensities	0.2473	0.15075	0.2373	0.1516	structural volume (% to ICV)
non.WM.hypointensities	0.0057	0.005125	0.0056	0.0048	structural volume (% to ICV)
CC_Posterior	0.0552	0.013225	0.0563	0.0118	structural volume (% to ICV)
CC_Mid_Posterior	0.0198	0.00585	0.0196	0.0058	structural volume (% to ICV)
CC_Central	0.0218	0.006025	0.0206	0.006	structural volume (% to ICV)
CC_Mid_Anterior	0.024	0.006825	0.0223	0.0058	structural volume (% to ICV)
CC_Anterior	0.0479	0.0113	0.0468	0.0099	structural volume (% to ICV)
